# Supplementary material for: Associations between Socio-Economic Status and Unfavorable Social Indicators of Child Wellbeing; a Neighbourhood Level Data Design
Source: Int J Environ Res Public Health. 2021 Dec 1;18(23):12661. doi: 10.3390/ijerph182312661 (PMC8657207; doi:10.3390/ijerph182312661)
Supplement: Supplementary file 1 [file ijerph-18-12661-s001.zip]

Archive with 1 entries (1 files):
- ijerph-1421592-supplementary.pdf
